# Supplementary material for: Reversible Activation and Transfer of White Phosphorus by Silyl‐Stannylene
Source: Angew Chem Int Ed Engl. 2020 Dec 21;60(7):3519–23. doi: 10.1002/anie.202013423 (PMC7898380; doi:10.1002/anie.202013423)
Supplement: Supplementary file 1 — Supplementary [file ANIE-60-3519-s001.zip]

Archive with 2 entries (2 files):
- compound_2_checkcif.pdf
- compund_3_checkcif.pdf
